# Supplementary material for: Artificial Intelligence for Pigment Classification Task in the Short-Wave Infrared Range
Source: Sensors (Basel). 2021 Sep 13;21(18):6150. doi: 10.3390/s21186150 (PMC8471921; doi:10.3390/s21186150)
Supplement: Supplementary file 1 [file sensors-21-06150-s001.zip]

Archive with 1 entries (1 files):
- sensors-1322816-supplementary.pdf
